# Supplementary material for: Nocturnal insomnia symptoms and stress-induced cognitive intrusions in risk for depression: A 2-year prospective study
Source: PLoS One. 2018 Feb 13;13(2):e0192088. doi: 10.1371/journal.pone.0192088 (PMC5810998; doi:10.1371/journal.pone.0192088)
Supplement: S1 Table — (XLSX) [file pone.0192088.s002.xlsx]

## Sheet: Sheet1
Variable name in report	Variable name in SPSS file
Age	A1.1
Gender	A1.2
Race	A1.9
Stressful events, before baseline	StressorA	Note: Variable is summation of endorsed events reported in A5.1 through A5.52
Stressful events, leading to 1y f/u	bStressCount	Note: Variable is summation of endorsed events reported in B5.1 through B5.52
IES-I/Cognitive Arousal	aIESMean	Note: Variable is the mean of value reported in response to variables (A6.1.Intr - Ag6.52.Intr)
SOL	A3.9
WASO	A3.11
Good sleep vs Acute Insomnia vs Persistent Insomnia	abSOLWASO012	0=Good sleeper, 1=Acute insomnia sxs, 2=Persistent insomnia
Nocturnal Wakefulness	aNocturnalWT
Change in nocturnal wakefulness/insomnia symptoms between 0y and 1y	abNWT	NWT at 1y minus NWT at 0y; positive scores represent increases in nocturnal wakefulness
Non-perseverators with insomnia	dummyinsom
Perseverators with good sleep	dummynp
Perseverators with insomnia	dummyNPinsom
Depressive symptoms, baseline	aQID
Depressive symptoms at 1y	bQID
Depression status at 1y	bQIDSdich10
Depressive symptoms at 2y	cQID
Depression status at 2y	cQIDSdich10
Depression status at 1y or 2y	bcQIDdich10
IES terciles Z(0=neg, 1=pos)	aIEStercilesdich
QIDS(Y1+Y2)/2	bcQIDmeanpro
